# Supplementary material for: Spatio-Temporal Distribution of Aedes Albopictus and Culex Pipiens along an Urban-Natural Gradient in the Ventotene Island, Italy
Source: Int J Environ Res Public Health. 2020 Nov 10;17(22):8300. doi: 10.3390/ijerph17228300 (PMC7696970; doi:10.3390/ijerph17228300)
Supplement: Supplementary file 1 [file ijerph-17-08300-s001.zip]

Archive with 4 entries (4 files):
- figS2.pdf
- TableS1.pdf
- TableS2.pdf
- figS1.pdf
